# Supplementary material for: Circulating Tumor Cells for the Monitoring of Lung Cancer Therapies
Source: Int J Mol Sci. 2025 Dec 30;27(1):384. doi: 10.3390/ijms27010384 (PMC12785353; doi:10.3390/ijms27010384)
Supplement: Supplementary file 1 [file ijms-27-00384-s001.zip]

Archive with 1 entries (1 files):
- ijms-3980259-supplementary.xlsx
