# Supplementary material for: Circulating Tumor Cells for the Monitoring of Lung Cancer Therapies
Source: Int J Mol Sci. 2025 Dec 30;27(1):384. doi: 10.3390/ijms27010384 (PMC12785353; doi:10.3390/ijms27010384)
Supplement: Supplementary file 1 [file ijms-27-00384-s001.zip › ijms-3980259-supplementary.xlsx]

## Sheet: Arkusz2
Supplementary Table S1. The results of the trials assessing the utility of CTC measurement for the prediction of the response to various forms of treatments in lung cancer patients.
CLINICAL TRIAL	FORM OF THERAPY	DISEASE (STAGE)	DETECTION METHOD	CTC GROUP	median OS [months]	median PFS [months]	OS HR	HR PFS	CTCs presence	Disease progression HR	CUT-OFF THRESHOLD (CTCs/mL)	CTC CHANGE IN TIME
	RADIOTHERAPY
Tay et al. [98] NCT00433563	Cisplatin, Etoposide, 45 Grays in 30 fractions twice a day or 66 Grays in 33 fractions daily	Limited stage (LS)-SCLC	CellSearch	favorable	26.7	19	–	–	–	–	15/7,5	–
				unfavorable	5.5	5.5	–	–	–
	CHEMOTHERAPY
Tong et al. [100]	Platinum	NSCLC (IIIB/IV)	Cyttel + FISH / immunofluorescence	favorable	13.3	6.4	–	–	–	–	8/3,2	mainly decrease
				unfavorable	12	5.5	–	–	–	–
Ying Cheng et al. [101]	Etoposide-Cisplatin / Etoposide-Lobaplatin	Extensive stage (ES)-SCLC	CellSearch	t0 - 7 days prior to treatment
				favorable	16.6	–	–	–	–	–	10/7,5	median = 30 CTCs/7,5 mL
				unfavorable	8.2	–	–	–	–	–
				t1 - after second cycle of chemotherapy
				favorable	12.7	5.6	–	–	–	–		median = 1 CTC/7,5 mL
				unfavorable	6.9	3.1	–	–	–	–
				t2 - time of disease progression
				favorable	13.1	–	–	–	–	–		median = 4 CTCs/7,5 mL
				unfavorable	8.3	–			–	–
	TKI THERAPY
Koinis et al. [102] NCT01253369	Pazopanib	Chemotherapy-resistant SCLC	CellSearch	favorable	10.1	3.6	–	–	–	–	5/7,5	decrease
				unfavorable	5.2	1.9	–	–	–	–
Baohong Yang et al. [103]	Erlotinib/ Gefitinib	NSCLC with EGFR mutation (IIIB/IV)	CellSearch	t0 - 5 days prior to treatment
				favorable	–	11.1	–	–	–	–		4 CTCs/7,5 mL
				unfavorable	–	6.8	–	–	–	–		≥5 CTCs/7,5 mL
				t1 - day 28 of treatment
				favorable	–	11.6	–	–	–	–		decrease (28 patients), increase (2 patients)
				unfavorable	–	6.3	–	–	–	–		decrease (7 patients), increase (10 patients)
	IMMUNOTHERAPY
Menno Tamminga et al. [104]	Nivolumab/ Pemrbolizumab/ Atezolizumab/Ipilimumab and Nivolumab	NSCLC (IIIB/IV)	CellSearch	t0 - beginning of treatment
				favorable	12.1	4.8	–	–	–	–	1/7,5	CTCs present (32%)
				unfavorable	4.5	1.4	–	–	–	–
				t1 - after 4-6 weeks of treatment
				unfavorable	–	–	2.4	4.46	–	–		CTCs present (27%)
Kulasinghe et al. [105]	Nivolumab	NSCLC (IV)	ClearCell FX with CTChip	–	–	–	–	–	CTCs present	1.646	1/3,75	–
